# Supplementary material for: Possible Case of Novel Spotted Fever Group Rickettsiosis in Traveler Returning to Japan from India
Source: Emerg Infect Dis. 2016 Jun;22(6):1079–82. doi: 10.3201/eid2206.151985 (PMC4880103; doi:10.3201/eid2206.151985)
Supplement: Technical Appendix 2 — Results of a blastp matrix analysis of 315 core genes among 73 Rickettsia spp. strains. [file 15-1985-Techapp-s2.xlsx]

## Sheet: Sheet1
Technical Appendix 2. BLASTP matrix analysis of 315 core genes among 73 Rickettsia spp. strains. All amino acid sequences were compared pair-wise all-against-all for each genome. Average identity scores and standard deviations are shown in the figure. Core genes of R. indica Tenjiku01 showed 98.21%–98.95% identity similarity to those of R. japonica, R. argasii, R. heilongjiangensis, R. honei, R. …
Rickettsia spp.	Strain name	Assembly ID	GCA_000008045	GCA_000277305	GCA_000277285	GCA_000363905	GCA_000277245	GCA_000277265	GCA_000367405	GCA_000195735	GCA_000022785	GCA_000277205	GCA_000277185	GCA_000385495	GCA_000277165	GCA_000277225	GCA_000018245	GCA_000965005	GCA_000965045	GCA_000012385	GCA_000283915	GCA_000014345	GCA_000018205	GCA_000284155	GCA_000273745	GCA_000825685	GCA_000964845	GCA_000828125	GCA_000964665	GCA_000012145	GCA_000255355	GCA_000751075	GCA_000160735	GCA_000965155	GCA_000499665	GCA_000964995	GCA_000284055	GCA_000964675	GCA_001273795	GCA_001051325	GCA_000485845	GCA_000284175	GCA_000284075	GCA_000016625	GCA_000283855	GCA_000964905	GCA_000283995	GCA_000283935	GCA_000831525
typhi	Wilmington	GCA_000008045	100	100±0.04	100±0.04	95.34±2.54	95.39±2.51	95.38±2.51	95.38±2.52	95.39±2.51	95.4±2.51	95.41±2.51	95.4±2.51	95.4±2.51	95.4±2.51	95.4±2.51	83.46±5.56	83.5±5.53	83.53±5.54	83.52±5.54	87.45±5.06	87.44±5.07	88.73±4.64	89.45±4.46	89.46±4.49	90.23±4.38	90.14±4.38	89.89±4.5	90.17±4.44	90.17±4.42	89.71±4.4	89.98±4.64	89.9±4.75	90.03±4.64	89.97±4.63	89.48±4.82	89.47±4.69	89.41±4.73	89.46±4.73	89.56±4.81	89.56±4.78	89.59±4.77	89.59±4.77	89.55±4.76	89.49±4.77	89.47±4.77	89.36±4.82	89.37±4.81	89.36±4.8
	B9991CWPP	GCA_000277305	100±0.04	100	100±0.05	95.34±2.54	95.39±2.51	95.38±2.51	95.38±2.52	95.4±2.51	95.41±2.51	95.4±2.5	95.4±2.51	95.4±2.51	95.4±2.51	95.4±2.51	83.45±5.55	83.5±5.53	83.53±5.53	83.52±5.54	87.45±5.05	87.44±5.06	88.72±4.64	89.44±4.47	89.45±4.49	90.22±4.39	90.13±4.39	89.88±4.51	90.16±4.44	90.17±4.42	89.7±4.4	89.96±4.64	89.89±4.74	90.01±4.63	89.96±4.63	89.47±4.83	89.46±4.7	89.4±4.73	89.45±4.73	89.55±4.82	89.55±4.79	89.57±4.78	89.58±4.78	89.57±4.75	89.48±4.78	89.46±4.77	89.35±4.83	89.36±4.82	89.36±4.81
	TH1527	GCA_000277285	100±0.04	100±0.05	100	95.34±2.54	95.38±2.51	95.38±2.51	95.38±2.52	95.4±2.51	95.41±2.51	95.4±2.51	95.4±2.51	95.4±2.51	95.4±2.51	95.4±2.51	83.45±5.55	83.5±5.52	83.53±5.53	83.52±5.54	87.45±5.05	87.44±5.06	88.72±4.65	89.44±4.47	89.45±4.49	90.23±4.39	90.13±4.38	89.88±4.5	90.17±4.44	90.17±4.42	89.7±4.4	89.96±4.64	89.89±4.74	90.01±4.63	89.96±4.63	89.48±4.83	89.46±4.7	89.4±4.73	89.45±4.73	89.56±4.81	89.55±4.79	89.58±4.78	89.58±4.77	89.58±4.74	89.48±4.78	89.46±4.77	89.35±4.83	89.36±4.82	89.36±4.81
prowazekii	NMRC Madrid E	GCA_000363905	95.36±2.5	95.37±2.5	95.37±2.5	100	99.84±0.29	99.85±0.29	99.91±0.25	99.92±0.23	99.91±0.25	99.92±0.24	99.92±0.23	99.91±0.26	99.9±0.25	99.9±0.25	83.75±5.65	83.8±5.63	83.82±5.63	83.81±5.63	87.75±5.17	87.75±5.15	89.06±4.81	89.77±4.57	89.78±4.58	90.56±4.45	90.49±4.44	90.2±4.54	90.5±4.46	90.5±4.45	90.01±4.45	90.32±4.73	90.21±4.89	90.39±4.73	90.31±4.74	89.72±4.87	89.72±4.77	89.67±4.8	89.72±4.82	89.79±4.9	89.87±4.86	89.87±4.85	89.9±4.85	89.88±4.84	89.78±4.86	89.8±4.86	89.65±4.87	89.67±4.86	89.65±4.83
	GvV257	GCA_000277245	95.4±2.49	95.4±2.49	95.4±2.49	99.84±0.29	100	99.99±0.06	99.88±0.22	99.91±0.19	99.92±0.18	99.92±0.18	99.92±0.19	99.91±0.2	99.91±0.18	99.91±0.19	83.76±5.59	83.81±5.55	83.84±5.57	83.82±5.58	87.73±5.13	87.73±5.1	89.05±4.77	89.76±4.55	89.77±4.56	90.55±4.43	90.49±4.43	90.17±4.52	90.48±4.44	90.48±4.44	90.01±4.44	90.3±4.73	90.21±4.88	90.37±4.74	90.29±4.74	89.71±4.84	89.7±4.74	89.65±4.77	89.7±4.79	89.79±4.87	89.84±4.85	89.86±4.82	89.88±4.82	89.87±4.81	89.76±4.84	89.77±4.83	89.63±4.84	89.66±4.83	89.64±4.8
	RpGvF24	GCA_000277265	95.4±2.49	95.4±2.49	95.4±2.49	99.85±0.29	99.99±0.06	100	99.88±0.22	99.92±0.19	99.92±0.18	99.92±0.18	99.92±0.18	99.91±0.2	99.92±0.18	99.91±0.18	83.76±5.59	83.81±5.56	83.84±5.57	83.82±5.58	87.73±5.14	87.74±5.11	89.05±4.78	89.76±4.55	89.77±4.56	90.55±4.43	90.49±4.43	90.18±4.52	90.48±4.45	90.48±4.44	90.02±4.44	90.3±4.73	90.2±4.88	90.37±4.74	90.29±4.75	89.71±4.85	89.71±4.75	89.65±4.77	89.7±4.79	89.79±4.87	89.84±4.85	89.86±4.82	89.88±4.82	89.87±4.81	89.76±4.84	89.77±4.84	89.63±4.84	89.66±4.84	89.64±4.81
	Breinl	GCA_000367405	95.4±2.48	95.41±2.48	95.41±2.48	99.91±0.25	99.88±0.22	99.88±0.22	100	99.94±0.16	99.96±0.13	99.95±0.15	99.94±0.15	99.96±0.14	99.97±0.12	99.97±0.12	83.77±5.59	83.81±5.58	83.84±5.57	83.82±5.58	87.77±5.14	87.77±5.12	89.07±4.78	89.79±4.54	89.8±4.56	90.57±4.43	90.49±4.42	90.2±4.52	90.51±4.45	90.52±4.44	90.04±4.43	90.33±4.7	90.23±4.87	90.4±4.72	90.32±4.71	89.73±4.85	89.72±4.74	89.68±4.77	89.72±4.78	89.8±4.88	89.86±4.84	89.89±4.81	89.9±4.82	89.88±4.81	89.78±4.84	89.8±4.83	89.65±4.83	89.67±4.83	89.65±4.79
	Madrid E	GCA_000195735	95.4±2.49	95.41±2.5	95.41±2.5	99.92±0.23	99.91±0.19	99.92±0.19	99.94±0.16	100	99.98±0.1	99.99±0.07	99.99±0.04	99.96±0.14	99.97±0.1	99.97±0.1	83.77±5.61	83.81±5.59	83.85±5.6	83.83±5.61	87.76±5.13	87.77±5.11	89.1±4.78	89.81±4.52	89.82±4.54	90.57±4.45	90.5±4.45	90.22±4.5	90.51±4.46	90.49±4.46	90.03±4.46	90.32±4.76	90.21±4.91	90.39±4.76	90.3±4.77	89.73±4.86	89.72±4.76	89.67±4.79	89.72±4.8	89.8±4.88	89.85±4.86	89.88±4.84	89.9±4.84	89.84±4.82	89.77±4.86	89.78±4.85	89.65±4.86	89.67±4.85	89.65±4.82
	Rp22	GCA_000022785	95.42±2.49	95.42±2.49	95.42±2.49	99.91±0.25	99.92±0.18	99.92±0.18	99.96±0.13	99.98±0.1	100	99.98±0.08	99.98±0.09	99.99±0.1	99.99±0.05	99.99±0.06	83.78±5.6	83.82±5.57	83.85±5.58	83.84±5.59	87.75±5.14	87.75±5.12	89.07±4.79	89.79±4.55	89.8±4.57	90.58±4.43	90.51±4.43	90.2±4.52	90.51±4.45	90.49±4.43	90.04±4.44	90.33±4.73	90.22±4.89	90.4±4.74	90.31±4.75	89.74±4.84	89.73±4.74	89.68±4.77	89.73±4.79	89.8±4.88	89.86±4.85	89.89±4.82	89.9±4.82	89.85±4.8	89.78±4.84	89.79±4.83	89.65±4.84	89.68±4.83	89.66±4.8
	BuV67-CWPP	GCA_000277205	95.42±2.49	95.42±2.49	95.42±2.49	99.92±0.24	99.92±0.18	99.92±0.18	99.95±0.15	99.99±0.07	99.98±0.08	100	99.99±0.06	99.97±0.13	99.98±0.09	99.98±0.09	83.78±5.59	83.83±5.56	83.86±5.58	83.84±5.59	87.75±5.14	87.76±5.11	89.08±4.79	89.79±4.54	89.8±4.56	90.58±4.43	90.51±4.42	90.21±4.51	90.51±4.44	90.51±4.44	90.04±4.44	90.33±4.73	90.24±4.88	90.4±4.74	90.32±4.74	89.74±4.84	89.73±4.74	89.68±4.77	89.73±4.78	89.81±4.87	89.86±4.84	89.89±4.82	89.91±4.82	89.9±4.8	89.79±4.84	89.8±4.83	89.66±4.84	89.68±4.83	89.67±4.8
	Katsinyian	GCA_000277185	95.42±2.49	95.42±2.49	95.42±2.49	99.92±0.23	99.92±0.19	99.92±0.18	99.94±0.15	99.99±0.04	99.98±0.09	99.99±0.06	100	99.97±0.13	99.97±0.1	99.97±0.1	83.78±5.6	83.82±5.56	83.85±5.58	83.84±5.59	87.75±5.14	87.75±5.11	89.07±4.8	89.79±4.55	89.8±4.56	90.58±4.43	90.51±4.43	90.2±4.52	90.51±4.45	90.51±4.44	90.04±4.44	90.33±4.73	90.23±4.89	90.4±4.75	90.31±4.74	89.74±4.84	89.73±4.75	89.68±4.78	89.73±4.79	89.81±4.87	89.86±4.85	89.89±4.83	89.91±4.82	89.9±4.81	89.78±4.85	89.79±4.84	89.66±4.84	89.68±4.84	89.66±4.81
	Cairo 3	GCA_000385495	95.42±2.48	95.42±2.48	95.42±2.48	99.91±0.26	99.91±0.2	99.91±0.2	99.96±0.14	99.96±0.14	99.99±0.1	99.97±0.13	99.97±0.13	100	99.98±0.11	99.98±0.11	83.77±5.61	83.82±5.59	83.84±5.59	83.82±5.6	87.75±5.15	87.76±5.13	89.07±4.78	89.79±4.53	89.8±4.55	90.57±4.44	90.5±4.44	90.2±4.53	90.51±4.45	90.51±4.45	90.03±4.44	90.33±4.71	90.23±4.88	90.4±4.72	90.32±4.72	89.74±4.86	89.73±4.75	89.68±4.79	89.72±4.8	89.81±4.88	89.87±4.86	89.89±4.83	89.91±4.83	89.9±4.83	89.78±4.85	89.81±4.84	89.65±4.85	89.68±4.85	89.66±4.82
	Chernikova	GCA_000277165	95.42±2.49	95.41±2.49	95.41±2.49	99.9±0.25	99.91±0.18	99.92±0.18	99.97±0.12	99.97±0.1	99.99±0.05	99.98±0.09	99.97±0.1	99.98±0.11	100	100±0.02	83.78±5.6	83.82±5.57	83.85±5.58	83.84±5.59	87.75±5.14	87.75±5.11	89.07±4.79	89.78±4.55	89.79±4.57	90.57±4.43	90.5±4.43	90.2±4.52	90.51±4.45	90.51±4.44	90.04±4.44	90.33±4.73	90.23±4.89	90.4±4.74	90.31±4.74	89.73±4.84	89.73±4.74	89.68±4.77	89.72±4.79	89.8±4.88	89.86±4.85	89.88±4.82	89.9±4.82	89.89±4.81	89.78±4.84	89.79±4.83	89.66±4.84	89.68±4.83	89.66±4.8
	Dachau	GCA_000277225	95.42±2.49	95.42±2.49	95.42±2.49	99.9±0.25	99.91±0.19	99.91±0.18	99.97±0.12	99.97±0.1	99.99±0.06	99.98±0.09	99.97±0.1	99.98±0.11	100±0.02	100	83.79±5.6	83.83±5.57	83.86±5.59	83.85±5.6	87.76±5.15	87.76±5.12	89.07±4.8	89.79±4.55	89.8±4.57	90.58±4.44	90.51±4.43	90.21±4.52	90.51±4.45	90.51±4.45	90.05±4.44	90.33±4.73	90.24±4.89	90.4±4.74	90.32±4.74	89.74±4.84	89.74±4.74	89.68±4.77	89.73±4.78	89.81±4.88	89.86±4.84	89.89±4.82	89.91±4.82	89.9±4.81	89.79±4.84	89.8±4.83	89.67±4.84	89.69±4.84	89.67±4.81
bellii	OSU 85-389	GCA_000018245	83.47±5.59	83.46±5.59	83.46±5.58	83.76±5.66	83.78±5.59	83.78±5.6	83.77±5.6	83.79±5.63	83.8±5.61	83.8±5.61	83.79±5.61	83.78±5.62	83.8±5.61	83.81±5.62	100	99.68±0.56	99.73±0.44	99.77±0.41	85.72±4.99	85.69±4.99	86.15±5.02	86.77±4.86	86.74±4.89	87.7±4.84	87.65±4.85	87.52±4.81	87.69±4.84	87.67±4.83	87.18±4.9	87.3±5.17	87.2±5.36	87.36±5.2	87.29±5.22	86.72±5.23	86.71±5.16	86.68±5.15	86.7±5.17	86.77±5.18	86.87±5.2	86.89±5.18	86.84±5.19	86.81±5.26	86.71±5.26	86.74±5.26	86.64±5.24	86.64±5.25	86.64±5.24
	RML An4	GCA_000965005	83.51±5.56	83.5±5.56	83.5±5.56	83.79±5.65	83.81±5.57	83.81±5.58	83.81±5.6	83.82±5.61	83.83±5.59	83.83±5.59	83.83±5.59	83.81±5.61	83.83±5.59	83.84±5.6	99.67±0.65	100	99.76±0.42	99.73±0.48	85.75±4.94	85.73±4.94	86.19±4.99	86.81±4.81	86.78±4.84	87.72±4.81	87.68±4.81	87.53±4.77	87.72±4.82	87.69±4.8	87.22±4.88	87.32±5.13	87.23±5.32	87.37±5.16	87.31±5.19	86.73±5.2	86.72±5.12	86.7±5.11	86.72±5.13	86.79±5.13	86.89±5.15	86.91±5.14	86.86±5.15	86.83±5.21	86.73±5.23	86.74±5.23	86.66±5.19	86.66±5.19	86.66±5.19
	RML Mogi	GCA_000965045	83.53±5.57	83.52±5.57	83.52±5.57	83.82±5.64	83.84±5.59	83.84±5.59	83.83±5.59	83.85±5.62	83.86±5.61	83.86±5.6	83.85±5.6	83.83±5.61	83.86±5.61	83.86±5.61	99.71±0.55	99.76±0.42	100	99.78±0.32	85.77±4.98	85.75±4.96	86.2±5.02	86.82±4.86	86.79±4.88	87.74±4.83	87.71±4.83	87.56±4.8	87.73±4.83	87.71±4.83	87.23±4.89	87.35±5.17	87.25±5.36	87.4±5.19	87.34±5.22	86.75±5.21	86.75±5.15	86.72±5.14	86.74±5.16	86.82±5.16	86.92±5.18	86.93±5.18	86.89±5.19	86.86±5.25	86.77±5.25	86.79±5.24	86.69±5.24	86.69±5.24	86.69±5.24
	RML369-C	GCA_000012385	83.52±5.58	83.51±5.58	83.51±5.57	83.8±5.65	83.83±5.59	83.83±5.6	83.82±5.6	83.84±5.63	83.84±5.62	83.84±5.61	83.84±5.61	83.82±5.62	83.84±5.62	83.85±5.62	99.76±0.52	99.73±0.48	99.78±0.32	100	85.74±4.96	85.71±4.95	86.18±4.99	86.8±4.84	86.77±4.86	87.71±4.82	87.68±4.82	87.53±4.8	87.71±4.82	87.7±4.82	87.19±4.87	87.32±5.16	87.22±5.35	87.37±5.19	87.3±5.21	86.74±5.23	86.74±5.16	86.7±5.15	86.73±5.17	86.8±5.16	86.89±5.18	86.91±5.17	86.86±5.19	86.83±5.25	86.74±5.26	86.76±5.25	86.67±5.23	86.67±5.24	86.67±5.23
canadensis	CA410	GCA_000283915	87.46±5.07	87.45±5.07	87.45±5.07	87.71±5.18	87.71±5.13	87.71±5.14	87.73±5.15	87.74±5.13	87.73±5.14	87.73±5.14	87.73±5.14	87.71±5.16	87.73±5.14	87.74±5.15	85.72±4.96	85.76±4.92	85.77±4.96	85.74±4.93	100	99.4±0.55	90.65±4.22	91.44±4	91.42±4.03	92.55±3.75	92.49±3.75	92.24±3.87	92.46±3.79	92.45±3.8	92.41±3.87	92.33±4.08	92.25±4.36	92.43±4.14	92.38±4.12	91.71±4.2	91.71±4.08	91.66±4.11	91.7±4.1	91.65±4.19	91.82±4.19	91.81±4.2	91.77±4.15	91.77±4.14	91.69±4.18	91.68±4.21	91.52±4.22	91.52±4.22	91.53±4.2
	McKiel	GCA_000014345	87.45±5.07	87.45±5.07	87.45±5.07	87.73±5.16	87.73±5.1	87.73±5.11	87.75±5.13	87.76±5.11	87.75±5.11	87.75±5.11	87.75±5.11	87.74±5.13	87.75±5.11	87.76±5.12	85.71±4.95	85.75±4.91	85.77±4.93	85.73±4.93	99.4±0.55	100	90.64±4.23	91.45±4.01	91.42±4.03	92.56±3.78	92.49±3.77	92.27±3.84	92.47±3.83	92.45±3.84	92.41±3.9	92.36±4.1	92.28±4.39	92.47±4.15	92.41±4.13	91.7±4.21	91.7±4.1	91.65±4.13	91.69±4.12	91.64±4.22	91.81±4.23	91.8±4.21	91.77±4.16	91.76±4.16	91.69±4.21	91.68±4.24	91.52±4.24	91.52±4.25	91.53±4.23
akari	Hartford	GCA_000018205	88.77±4.63	88.76±4.64	88.76±4.64	89.12±4.77	89.12±4.73	89.11±4.74	89.13±4.75	89.16±4.73	89.14±4.75	89.14±4.74	89.14±4.75	89.13±4.74	89.14±4.74	89.14±4.76	86.18±5.01	86.22±4.98	86.23±5.01	86.21±4.99	90.68±4.17	90.67±4.19	100	96.48±1.76	96.46±1.78	95.34±2.66	95.29±2.61	94.85±2.74	95.11±2.79	95.09±2.77	93.71±3.36	94.22±3.32	94.16±3.5	94.35±3.31	94.25±3.37	93.53±3.71	93.53±3.63	93.49±3.64	93.52±3.64	93.54±3.7	93.67±3.69	93.69±3.68	93.66±3.64	93.65±3.65	93.57±3.66	93.56±3.68	93.36±3.74	93.34±3.75	93.34±3.75
australis	Cutlack	GCA_000284155	89.46±4.45	89.45±4.46	89.46±4.46	89.81±4.51	89.82±4.48	89.11±4.75	89.83±4.48	89.87±4.45	89.85±4.48	89.85±4.47	89.84±4.47	89.83±4.47	89.84±4.48	89.85±4.48	86.78±4.85	86.83±4.8	86.84±4.84	86.82±4.82	91.46±3.95	91.46±3.96	96.5±1.67	100	99.97±0.25	96.37±2.37	96.33±2.33	95.86±2.49	96.08±2.57	96.07±2.55	94.7±3.13	95.19±3.16	95.1±3.42	95.32±3.16	95.2±3.19	94.52±3.44	94.52±3.36	94.48±3.41	94.52±3.38	94.51±3.46	94.66±3.48	94.66±3.4	94.63±3.43	94.62±3.44	94.52±3.48	94.51±3.49	94.3±3.53	94.27±3.54	94.27±3.54
	Phillips	GCA_000273745	89.48±4.47	89.47±4.48	89.47±4.48	89.83±4.52	89.83±4.49	89.11±4.76	89.84±4.5	89.88±4.46	89.86±4.49	89.86±4.49	89.85±4.49	89.84±4.49	89.85±4.5	89.86±4.5	86.75±4.87	86.8±4.82	86.81±4.87	86.79±4.84	91.45±3.98	91.45±3.98	96.48±1.69	99.97±0.25	100	96.35±2.4	96.31±2.37	95.84±2.54	96.07±2.61	96.06±2.59	94.7±3.15	95.15±3.19	95.05±3.45	95.29±3.2	95.17±3.21	94.51±3.54	94.51±3.46	94.47±3.51	94.51±3.49	94.48±3.57	94.64±3.58	94.64±3.5	94.61±3.52	94.6±3.54	94.51±3.58	94.49±3.6	94.29±3.65	94.26±3.66	94.26±3.65
hoogstraalii	Croatica	GCA_000825685	90.28±4.35	90.27±4.36	90.27±4.36	90.59±4.44	90.59±4.41	89.11±4.77	90.6±4.42	90.61±4.43	90.62±4.41	90.62±4.41	90.62±4.41	90.6±4.43	90.61±4.42	90.62±4.42	87.72±4.81	87.76±4.78	87.78±4.81	87.75±4.8	92.59±3.69	92.59±3.72	95.32±2.69	96.38±2.37	96.36±2.41	100	99.6±0.43	97.58±2.36	97.79±2.36	97.79±2.34	96.09±2.77	96.59±3.05	96.52±3.37	96.74±3.09	96.63±3.12	95.83±3.31	95.84±3.17	95.8±3.19	95.84±3.18	95.89±3.17	96.05±3.18	96.07±3.13	96.02±3.07	96±3.12	95.91±3.15	95.9±3.15	95.7±3.23	95.67±3.25	95.69±3.23
	RCCE3	GCA_000964845	90.18±4.36	90.17±4.37	90.17±4.37	90.51±4.44	90.52±4.42	89.11±4.78	90.52±4.42	90.53±4.43	90.54±4.42	90.54±4.41	90.54±4.42	90.52±4.43	90.54±4.42	90.54±4.42	87.67±4.83	87.71±4.78	87.73±4.8	87.7±4.8	92.52±3.7	92.52±3.72	95.26±2.64	96.34±2.33	96.32±2.38	99.59±0.44	100	97.5±2.36	97.72±2.34	97.7±2.34	96.01±2.74	96.5±3.05	96.44±3.36	96.65±3.1	96.54±3.12	95.77±3.26	95.79±3.13	95.75±3.15	95.78±3.14	95.83±3.13	95.99±3.16	96±3.09	95.96±3.06	95.95±3.08	95.85±3.12	95.84±3.13	95.65±3.19	95.62±3.21	95.63±3.2
asemboensis	NMRCii	GCA_000828125	89.92±4.48	89.91±4.49	89.91±4.49	90.21±4.54	90.2±4.51	89.11±4.79	90.22±4.52	90.25±4.49	90.23±4.51	90.23±4.5	90.23±4.51	90.22±4.52	90.23±4.51	90.24±4.51	87.53±4.79	87.56±4.75	87.59±4.78	87.56±4.78	92.27±3.81	92.29±3.78	94.83±2.78	95.86±2.5	95.84±2.55	97.61±2.25	97.53±2.25	100	97.65±2.2	97.65±2.16	95.51±3.09	96.09±3.19	96±3.42	96.23±3.2	96.13±3.23	95.3±3.43	95.31±3.32	95.27±3.35	95.31±3.33	95.36±3.3	95.54±3.33	95.5±3.37	95.48±3.26	95.43±3.39	95.33±3.41	95.34±3.39	95.16±3.39	95.1±3.46	95.14±3.4
felis	Pedreira	GCA_000964665	90.2±4.42	90.19±4.43	90.2±4.43	90.51±4.46	90.5±4.44	89.11±4.80	90.52±4.45	90.53±4.46	90.53±4.44	90.54±4.43	90.53±4.44	90.53±4.45	90.53±4.44	90.53±4.44	87.7±4.82	87.74±4.8	87.76±4.82	87.74±4.81	92.43±3.89	92.43±3.92	95.08±2.83	96.08±2.57	96.07±2.61	97.79±2.36	97.71±2.34	97.61±2.31	100	99.99±0.09	95.83±3.07	96.32±3.27	96.24±3.45	96.45±3.24	96.34±3.26	95.67±3.33	95.68±3.16	95.65±3.19	95.68±3.17	95.68±3.26	95.84±3.29	95.86±3.2	95.82±3.22	95.8±3.23	95.69±3.27	95.69±3.26	95.49±3.29	95.46±3.32	95.47±3.31
	URRWXCal2; California 2	GCA_000012145	90.21±4.39	90.19±4.41	90.2±4.41	90.51±4.45	90.5±4.43	89.11±4.81	90.53±4.44	90.51±4.45	90.52±4.42	90.54±4.43	90.53±4.44	90.52±4.44	90.53±4.44	90.53±4.44	87.68±4.81	87.72±4.78	87.74±4.81	87.72±4.8	92.42±3.89	92.41±3.93	95.06±2.81	96.07±2.55	96.05±2.59	97.78±2.34	97.7±2.34	97.65±2.16	99.99±0.09	100	95.8±3.07	96.31±3.27	96.2±3.47	96.44±3.24	96.32±3.27	95.65±3.33	95.67±3.17	95.63±3.21	95.67±3.19	95.66±3.26	95.8±3.31	95.84±3.22	95.8±3.22	95.72±3.27	95.68±3.27	95.68±3.26	95.48±3.31	95.45±3.33	95.45±3.31
helvetica	C9P9	GCA_000255355	89.73±4.41	89.73±4.41	89.73±4.41	90.03±4.47	90.04±4.45	89.11±4.82	90.06±4.45	90.06±4.47	90.07±4.45	90.07±4.44	90.07±4.45	90.05±4.45	90.07±4.45	90.08±4.45	87.2±4.89	87.24±4.87	87.25±4.89	87.22±4.87	92.44±3.82	92.43±3.86	93.66±3.39	94.69±3.14	94.69±3.17	96.07±2.78	96±2.75	95.5±3.11	95.83±3.08	95.8±3.09	100	96.17±2.91	96.1±3.16	96.32±2.9	96.21±2.87	95.2±3.34	95.23±3.17	95.19±3.2	95.23±3.18	95.28±3.13	95.39±3.2	95.45±3.09	95.42±3.05	95.39±3.07	95.3±3.15	95.3±3.15	95.07±3.17	95.05±3.19	95.06±3.2
tamurae		GCA_000751075	89.99±4.63	89.99±4.63	89.99±4.63	90.33±4.73	90.31±4.72	89.11±4.83	90.34±4.7	90.33±4.75	90.35±4.72	90.35±4.72	90.34±4.72	90.34±4.71	90.34±4.72	90.35±4.72	87.31±5.15	87.34±5.11	87.37±5.15	87.34±5.14	92.35±4.02	92.38±4.04	94.22±3.3	95.18±3.17	95.15±3.2	96.57±3.05	96.49±3.05	96.08±3.19	96.31±3.27	96.3±3.27	96.17±2.91	100	98.5±0.87	98.7±0.89	98.57±0.86	95.95±2.94	95.95±2.81	95.91±2.84	95.94±2.82	95.99±2.8	96.13±2.83	96.16±2.77	96.14±2.75	96.1±2.77	96.03±2.81	96.03±2.8	95.8±2.84	95.77±2.84	95.78±2.84
endosymbiont of Ixodes scapularis		GCA_000160735	89.93±4.74	89.93±4.74	89.93±4.74	90.24±4.89	90.23±4.87	89.11±4.84	90.26±4.87	90.24±4.91	90.25±4.89	90.27±4.87	90.26±4.88	90.26±4.86	90.26±4.88	90.27±4.88	87.22±5.34	87.25±5.31	87.27±5.34	87.25±5.33	92.27±4.31	92.3±4.34	94.17±3.48	95.1±3.43	95.05±3.46	96.5±3.37	96.43±3.36	96±3.42	96.24±3.45	96.21±3.47	96.1±3.16	98.5±0.87	100	99.1±0.71	98.97±0.72	95.86±3.14	95.87±3.01	95.82±3.04	95.87±3.01	95.92±2.99	96.06±3.02	96.07±2.97	96.05±2.94	96±2.99	95.95±3	95.95±2.99	95.75±3.03	95.72±3.04	95.72±3.03
endosymbiont of Ixodes pacificus	Humboldt	GCA_000965155	90.05±4.62	90.05±4.63	90.05±4.63	90.41±4.74	90.4±4.73	89.11±4.85	90.42±4.72	90.42±4.75	90.43±4.74	90.43±4.73	90.43±4.74	90.43±4.72	90.43±4.74	90.44±4.74	87.37±5.18	87.39±5.14	87.43±5.18	87.4±5.18	92.45±4.09	92.49±4.1	94.36±3.3	95.32±3.18	95.29±3.21	96.72±3.09	96.64±3.1	96.22±3.2	96.44±3.24	96.44±3.25	96.32±2.9	98.7±0.89	99.1±0.71	100	99.36±0.6	96.1±2.92	96.11±2.78	96.05±2.79	96.1±2.78	96.16±2.77	96.3±2.8	96.32±2.73	96.31±2.7	96.28±2.74	96.19±2.75	96.19±2.75	95.97±2.79	95.93±2.81	95.94±2.8
monacensis	IrR/Munich	GCA_000499665	89.99±4.62	89.99±4.62	89.99±4.62	90.33±4.75	90.32±4.74	89.11±4.86	90.34±4.72	90.33±4.76	90.34±4.74	90.35±4.73	90.34±4.74	90.34±4.72	90.34±4.73	90.35±4.74	87.3±5.2	87.33±5.17	87.36±5.2	87.32±5.2	92.41±4.07	92.43±4.08	94.25±3.36	95.2±3.2	95.16±3.23	96.61±3.13	96.52±3.12	96.12±3.23	96.33±3.26	96.31±3.27	96.21±2.87	98.57±0.87	98.97±0.72	99.36±0.6	100	95.99±2.93	96±2.8	95.94±2.82	95.99±2.8	96.04±2.79	96.16±2.81	96.2±2.75	96.18±2.72	96.15±2.77	96.07±2.78	96.07±2.77	95.86±2.83	95.82±2.85	95.82±2.84
amblyommii	Darkwater	GCA_000964995	89.51±4.84	89.5±4.85	89.5±4.85	89.75±4.88	89.74±4.84	89.11±4.87	89.76±4.85	89.76±4.85	89.77±4.84	89.77±4.84	89.77±4.84	89.76±4.86	89.77±4.84	89.77±4.84	86.71±5.22	86.73±5.19	86.76±5.2	86.75±5.22	91.73±4.15	91.7±4.22	93.49±3.73	94.54±3.38	94.53±3.48	95.83±3.23	95.78±3.18	95.3±3.43	95.67±3.33	95.65±3.33	95.22±3.28	95.95±2.94	95.86±3.14	96.1±2.92	95.99±2.93	100	99.98±0.11	99.79±0.37	99.81±0.34	97.77±1.18	97.9±1.28	97.88±1.16	97.88±1.17	97.91±1.13	97.82±1.18	97.82±1.18	97.52±1.27	97.49±1.31	97.51±1.31
	GAT-30V	GCA_000284055	89.49±4.7	89.48±4.72	89.48±4.72	89.74±4.78	89.73±4.74	89.11±4.88	89.75±4.74	89.75±4.76	89.76±4.74	89.76±4.73	89.76±4.74	89.75±4.75	89.76±4.74	89.77±4.74	86.7±5.14	86.72±5.1	86.75±5.13	86.74±5.14	91.73±4.03	91.7±4.11	93.49±3.65	94.54±3.3	94.53±3.4	95.85±3.09	95.8±3.04	95.31±3.32	95.68±3.16	95.67±3.17	95.25±3.11	95.95±2.81	95.87±3.01	96.11±2.78	96±2.8	99.98±0.11	100	99.79±0.37	99.83±0.33	97.76±1.17	97.89±1.27	97.89±1.15	97.89±1.16	97.92±1.11	97.82±1.15	97.81±1.15	97.53±1.27	97.49±1.32	97.51±1.32
	Ac/Pa	GCA_000964675	89.43±4.74	89.42±4.75	89.42±4.75	89.69±4.81	89.68±4.77	89.11±4.89	89.7±4.77	89.7±4.78	89.7±4.77	89.71±4.76	89.7±4.77	89.7±4.79	89.7±4.77	89.71±4.77	86.67±5.14	86.69±5.11	86.72±5.13	86.71±5.14	91.68±4.06	91.65±4.14	93.44±3.68	94.48±3.41	94.47±3.51	95.8±3.11	95.76±3.05	95.27±3.35	95.64±3.19	95.62±3.21	95.2±3.14	95.91±2.84	95.82±3.04	96.05±2.8	95.94±2.82	99.79±0.37	99.79±0.37	100	99.89±0.23	97.73±1.19	97.86±1.26	97.85±1.15	97.84±1.2	97.87±1.15	97.78±1.19	97.77±1.19	97.48±1.29	97.44±1.33	97.46±1.34
	Ac37	GCA_001273795	89.48±4.74	89.47±4.75	89.47±4.75	89.74±4.82	89.73±4.79	89.11±4.90	89.74±4.79	89.75±4.8	89.75±4.78	89.76±4.78	89.75±4.79	89.75±4.8	89.75±4.78	89.76±4.78	86.69±5.16	86.72±5.12	86.75±5.16	86.73±5.17	91.72±4.06	91.7±4.14	93.49±3.66	94.52±3.39	94.51±3.49	95.83±3.19	95.78±3.14	95.31±3.34	95.67±3.17	95.66±3.19	95.23±3.2	95.94±2.82	95.86±3.01	96.1±2.78	95.99±2.8	99.81±0.34	99.83±0.33	99.89±0.23	100	97.75±1.19	97.9±1.26	97.89±1.14	97.89±1.18	97.91±1.12	97.81±1.16	97.81±1.15	97.52±1.28	97.48±1.31	97.5±1.32
aeschlimannii		GCA_001051325	89.59±4.81	89.58±4.82	89.58±4.82	89.81±4.9	89.81±4.87	89.11±4.91	89.82±4.89	89.83±4.89	89.83±4.88	89.83±4.87	89.83±4.87	89.83±4.89	89.83±4.88	89.83±4.88	86.77±5.16	86.79±5.12	86.82±5.15	86.8±5.14	91.66±4.15	91.65±4.18	93.55±3.69	94.5±3.47	94.47±3.57	95.87±3.19	95.82±3.14	95.35±3.32	95.67±3.28	95.65±3.27	95.28±3.15	96±2.8	95.92±2.99	96.16±2.77	96.04±2.79	97.77±1.18	97.76±1.17	97.72±1.19	97.75±1.19	100	97.94±1.07	97.95±1.07	98.21±1.08	98.2±0.98	98.13±1.01	98.12±1.01	97.52±1.24	97.49±1.25	97.5±1.28
gravesii	BWI-1	GCA_000485845	89.59±4.77	89.58±4.78	89.58±4.78	89.89±4.86	89.86±4.84	89.11±4.92	89.88±4.84	89.88±4.86	89.89±4.84	89.89±4.83	89.89±4.84	89.88±4.86	89.89±4.84	89.89±4.84	86.86±5.28	86.89±5.23	86.91±5.27	86.89±5.27	91.84±4.14	91.8±4.29	93.61±3.86	94.63±3.66	94.61±3.75	96.01±3.34	95.95±3.32	95.53±3.34	95.8±3.45	95.77±3.47	95.37±3.34	96.13±2.83	96.06±3.02	96.3±2.8	96.16±2.81	97.9±1.28	97.89±1.27	97.86±1.26	97.89±1.26	97.94±1.07	100	98.09±1.17	98.08±1.07	98.05±1.02	97.98±1.08	97.98±1.08	97.84±1.3	97.81±1.33	97.82±1.34
montanensis	OSU 85-930	GCA_000284175	89.61±4.77	89.6±4.79	89.6±4.79	89.89±4.85	89.88±4.82	89.11±4.93	89.9±4.82	89.9±4.83	89.91±4.81	89.91±4.81	89.9±4.82	89.9±4.82	89.9±4.82	89.91±4.81	86.9±5.17	86.93±5.13	86.95±5.17	86.93±5.17	91.82±4.15	91.81±4.16	93.67±3.69	94.65±3.41	94.64±3.52	96.04±3.14	95.99±3.11	95.49±3.39	95.85±3.21	95.83±3.23	95.44±3.09	96.16±2.77	96.07±2.97	96.32±2.73	96.2±2.75	97.88±1.16	97.89±1.14	97.85±1.15	97.88±1.14	97.95±1.07	98.09±1.17	100	98.07±1.1	98.06±1.01	97.99±1.07	97.98±1.07	97.72±1.24	97.69±1.28	97.71±1.28
rhipicephali	3-7-female6-CWPP	GCA_000284075	89.63±4.75	89.62±4.76	89.62±4.76	89.91±4.86	89.9±4.82	89.11±4.94	89.92±4.83	89.92±4.84	89.93±4.82	89.93±4.82	89.93±4.83	89.92±4.84	89.93±4.82	89.94±4.82	86.84±5.18	86.87±5.14	86.9±5.18	86.87±5.18	91.78±4.09	91.77±4.1	93.62±3.68	94.62±3.44	94.6±3.53	95.99±3.08	95.93±3.06	95.46±3.26	95.8±3.22	95.78±3.22	95.42±3.06	96.14±2.75	96.04±2.94	96.3±2.7	96.18±2.72	97.88±1.17	97.88±1.16	97.84±1.2	97.88±1.18	98.2±1.08	98.08±1.06	98.07±1.1	100	99.1±0.84	98.99±0.82	98.98±0.83	97.67±1.27	97.63±1.31	97.64±1.3
massiliae	MTU5	GCA_000016625	89.61±4.72	89.61±4.73	89.62±4.73	89.91±4.83	89.9±4.8	89.11±4.95	89.91±4.81	89.89±4.8	89.89±4.79	89.93±4.79	89.93±4.8	89.92±4.82	89.93±4.8	89.94±4.8	86.81±5.24	86.84±5.2	86.87±5.24	86.84±5.24	91.81±4.01	91.8±4.03	93.61±3.68	94.62±3.46	94.6±3.57	96.01±3.04	95.96±2.99	95.44±3.31	95.79±3.24	95.72±3.27	95.4±3	96.1±2.77	96±2.98	96.28±2.74	96.14±2.77	97.91±1.13	97.91±1.11	97.87±1.15	97.91±1.12	98.2±0.99	98.05±1.02	98.07±1.01	99.11±0.83	100	99.38±0.57	99.36±0.61	97.66±1.18	97.63±1.24	97.62±1.25
	AZT80	GCA_000283855	89.53±4.75	89.52±4.76	89.52±4.76	89.8±4.87	89.79±4.84	89.11±4.96	89.81±4.84	89.8±4.86	89.81±4.84	89.81±4.83	89.81±4.84	89.81±4.85	89.81±4.84	89.82±4.84	86.71±5.25	86.73±5.22	86.77±5.24	86.75±5.25	91.74±4.05	91.73±4.08	93.54±3.69	94.52±3.49	94.51±3.59	95.92±3.06	95.87±3.03	95.35±3.34	95.69±3.28	95.66±3.29	95.31±3.08	96.03±2.81	95.94±3	96.19±2.75	96.06±2.78	97.82±1.18	97.82±1.15	97.77±1.19	97.81±1.16	98.13±1.02	97.98±1.08	97.99±1.07	99±0.82	99.38±0.57	100	99.99±0.06	97.57±1.19	97.54±1.25	97.56±1.22
rhipicephali	Ect	GCA_000964905	89.52±4.74	89.51±4.75	89.51±4.75	89.82±4.86	89.8±4.83	89.11±4.97	89.83±4.84	89.81±4.85	89.82±4.83	89.83±4.83	89.82±4.84	89.83±4.85	89.82±4.83	89.83±4.83	86.73±5.25	86.75±5.22	86.79±5.23	86.76±5.24	91.73±4.08	91.72±4.11	93.53±3.71	94.51±3.5	94.49±3.61	95.91±3.06	95.86±3.04	95.36±3.31	95.69±3.27	95.66±3.28	95.32±3.07	96.03±2.8	95.95±2.99	96.19±2.75	96.07±2.77	97.82±1.18	97.81±1.15	97.77±1.19	97.8±1.15	98.12±1.01	97.98±1.08	97.99±1.07	98.99±0.83	99.36±0.61	99.99±0.06	100	97.56±1.2	97.53±1.26	97.55±1.23
philipii	364D	GCA_000283995	89.4±4.81	89.39±4.81	89.39±4.81	89.67±4.87	89.66±4.84	89.11±4.98	89.67±4.84	89.68±4.86	89.68±4.84	89.69±4.84	89.68±4.85	89.68±4.85	89.68±4.84	89.69±4.84	86.64±5.23	86.67±5.18	86.7±5.23	86.67±5.23	91.55±4.15	91.55±4.18	93.31±3.83	94.29±3.54	94.28±3.66	95.69±3.23	95.63±3.19	95.17±3.3	95.49±3.29	95.47±3.3	95.06±3.19	95.8±2.84	95.75±3.03	95.97±2.79	95.86±2.83	97.53±1.26	97.54±1.26	97.49±1.28	97.53±1.26	97.53±1.23	97.84±1.29	97.72±1.23	97.67±1.26	97.66±1.17	97.57±1.19	97.56±1.19	100	99.58±0.55	99.61±0.42
rickettsii	Hlp#2	GCA_000283935	89.4±4.81	89.39±4.81	89.39±4.81	89.69±4.87	89.68±4.84	89.11±4.99	89.69±4.84	89.7±4.85	89.7±4.84	89.71±4.83	89.7±4.84	89.7±4.86	89.7±4.84	89.71±4.84	86.64±5.23	86.67±5.18	86.69±5.22	86.67±5.23	91.54±4.17	91.54±4.2	93.29±3.85	94.27±3.54	94.26±3.66	95.66±3.25	95.61±3.21	95.1±3.38	95.46±3.32	95.45±3.32	95.05±3.21	95.77±2.85	95.7±3.07	95.93±2.81	95.82±2.85	97.49±1.31	97.49±1.31	97.44±1.32	97.49±1.31	97.49±1.27	97.81±1.33	97.7±1.27	97.62±1.38	97.63±1.25	97.54±1.23	97.54±1.25	99.6±0.45	100	99.72±0.37
	R	GCA_000831525	89.41±4.78	89.4±4.8	89.4±4.8	89.67±4.84	89.67±4.8	89.11±4.100	89.68±4.8	89.68±4.82	89.69±4.8	89.7±4.8	89.69±4.81	89.69±4.82	89.69±4.8	89.7±4.81	86.64±5.22	86.67±5.18	86.7±5.22	86.68±5.22	91.55±4.14	91.55±4.17	93.29±3.83	94.27±3.54	94.25±3.66	95.67±3.24	95.62±3.2	95.13±3.41	95.47±3.3	95.44±3.31	95.05±3.22	95.78±2.84	95.72±3.03	95.94±2.8	95.83±2.84	97.52±1.3	97.52±1.31	97.47±1.33	97.51±1.31	97.5±1.27	97.82±1.33	97.71±1.27	97.64±1.3	97.62±1.24	97.56±1.21	97.55±1.23	99.61±0.42	99.7±0.5	100
	Sheila Smith	GCA_000018225	89.41±4.77	89.41±4.78	89.41±4.78	89.68±4.83	89.68±4.79	89.11±4.101	89.69±4.79	89.69±4.8	89.7±4.79	89.71±4.79	89.7±4.8	89.7±4.82	89.7±4.79	89.71±4.79	86.65±5.22	86.68±5.17	86.7±5.21	86.68±5.21	91.57±4.13	91.56±4.16	93.3±3.82	94.27±3.54	94.25±3.65	95.67±3.23	95.62±3.2	95.13±3.4	95.48±3.3	95.44±3.3	95.05±3.22	95.78±2.84	95.72±3.03	95.94±2.8	95.82±2.83	97.52±1.3	97.52±1.32	97.47±1.33	97.51±1.31	97.5±1.26	97.82±1.33	97.71±1.27	97.64±1.29	97.62±1.24	97.56±1.21	97.55±1.22	99.61±0.43	99.7±0.5	99.99±0.04
	Brazil	GCA_000283955	89.4±4.79	89.39±4.8	89.39±4.8	89.67±4.86	89.67±4.81	89.11±4.102	89.68±4.82	89.69±4.83	89.69±4.82	89.69±4.81	89.69±4.82	89.68±4.83	89.69±4.82	89.7±4.82	86.65±5.23	86.68±5.18	86.71±5.23	86.68±5.23	91.55±4.15	91.55±4.17	93.3±3.85	94.27±3.56	94.26±3.67	95.67±3.24	95.62±3.2	95.13±3.41	95.47±3.31	95.45±3.32	95.05±3.23	95.78±2.84	95.73±3.04	95.95±2.8	95.83±2.85	97.52±1.3	97.52±1.32	97.47±1.34	97.51±1.32	97.5±1.27	97.83±1.33	97.71±1.28	97.64±1.3	97.65±1.22	97.56±1.22	97.55±1.24	99.61±0.43	99.7±0.51	99.98±0.09
	Colombia	GCA_000283775	89.41±4.79	89.4±4.79	89.4±4.8	89.68±4.85	89.67±4.81	89.11±4.103	89.68±4.81	89.69±4.83	89.69±4.81	89.7±4.8	89.69±4.81	89.69±4.83	89.69±4.81	89.7±4.81	86.64±5.23	86.67±5.18	86.7±5.23	86.67±5.23	91.55±4.14	91.55±4.17	93.29±3.84	94.26±3.55	94.25±3.66	95.66±3.24	95.61±3.2	95.13±3.41	95.46±3.3	95.45±3.31	95.05±3.23	95.78±2.84	95.72±3.04	95.94±2.8	95.83±2.85	97.52±1.3	97.52±1.31	97.47±1.34	97.51±1.31	97.5±1.27	97.82±1.33	97.71±1.27	97.64±1.3	97.65±1.21	97.56±1.22	97.55±1.23	99.61±0.43	99.7±0.5	99.97±0.1
	Iowa	GCA_000017445	89.41±4.8	89.4±4.81	89.4±4.81	89.68±4.85	89.68±4.81	89.11±4.104	89.68±4.81	89.69±4.83	89.7±4.81	89.7±4.81	89.7±4.82	89.69±4.83	89.7±4.81	89.71±4.82	86.65±5.24	86.67±5.18	86.7±5.23	86.68±5.23	91.57±4.15	91.56±4.18	93.29±3.86	94.26±3.6	94.25±3.7	95.66±3.29	95.62±3.24	95.14±3.44	95.46±3.34	95.43±3.35	95.06±3.27	95.77±2.89	95.72±3.07	95.94±2.85	95.82±2.9	97.52±1.3	97.53±1.31	97.48±1.34	97.52±1.32	97.5±1.27	97.84±1.26	97.71±1.29	97.67±1.22	97.6±1.25	97.56±1.22	97.55±1.25	99.61±0.43	99.7±0.51	99.96±0.14
	Morgan	GCA_000831545	89.41±4.78	89.4±4.8	89.41±4.8	89.67±4.85	89.67±4.81	89.11±4.105	89.68±4.81	89.69±4.82	89.69±4.81	89.7±4.81	89.69±4.82	89.69±4.83	89.69±4.81	89.7±4.81	86.65±5.22	86.68±5.17	86.71±5.22	86.69±5.22	91.56±4.14	91.56±4.17	93.29±3.85	94.27±3.55	94.26±3.66	95.67±3.25	95.62±3.21	95.13±3.41	95.46±3.31	95.44±3.31	95.06±3.22	95.78±2.85	95.72±3.04	95.94±2.81	95.83±2.85	97.52±1.3	97.52±1.32	97.47±1.34	97.51±1.32	97.5±1.27	97.82±1.33	97.71±1.29	97.64±1.3	97.63±1.25	97.56±1.23	97.55±1.26	99.61±0.43	99.7±0.5	99.97±0.12
	Arizona	GCA_000283795	89.42±4.78	89.41±4.79	89.41±4.79	89.68±4.85	89.68±4.8	89.11±4.106	89.69±4.81	89.7±4.82	89.7±4.81	89.7±4.8	89.7±4.81	89.69±4.82	89.7±4.8	89.71±4.81	86.64±5.22	86.67±5.17	86.7±5.22	86.68±5.22	91.56±4.14	91.56±4.17	93.3±3.85	94.27±3.55	94.26±3.66	95.67±3.24	95.62±3.2	95.14±3.4	95.47±3.3	95.45±3.31	95.06±3.22	95.78±2.85	95.73±3.04	95.94±2.81	95.83±2.85	97.52±1.3	97.52±1.31	97.47±1.33	97.52±1.31	97.51±1.27	97.82±1.33	97.71±1.29	97.65±1.31	97.65±1.22	97.56±1.23	97.55±1.26	99.61±0.43	99.7±0.5	99.96±0.13
	Hauke	GCA_000283835	89.42±4.79	89.4±4.8	89.4±4.8	89.68±4.85	89.67±4.81	89.11±4.107	89.68±4.81	89.69±4.83	89.69±4.81	89.7±4.81	89.69±4.82	89.69±4.83	89.69±4.81	89.7±4.81	86.65±5.22	86.68±5.17	86.71±5.22	86.68±5.22	91.56±4.15	91.56±4.17	93.3±3.85	94.27±3.55	94.26±3.67	95.67±3.25	95.62±3.21	95.13±3.41	95.46±3.31	95.45±3.32	95.06±3.22	95.78±2.85	95.73±3.04	95.94±2.81	95.83±2.85	97.52±1.3	97.52±1.32	97.47±1.34	97.51±1.32	97.51±1.28	97.83±1.33	97.71±1.29	97.64±1.3	97.65±1.22	97.56±1.23	97.55±1.26	99.61±0.43	99.7±0.5	99.97±0.12
	Hino	GCA_000283815	89.41±4.79	89.4±4.8	89.4±4.8	89.68±4.85	89.67±4.81	89.11±4.108	89.68±4.81	89.69±4.83	89.69±4.81	89.7±4.81	89.69±4.82	89.68±4.83	89.69±4.81	89.7±4.81	86.65±5.22	86.68±5.17	86.71±5.22	86.68±5.22	91.56±4.15	91.56±4.17	93.3±3.85	94.27±3.55	94.26±3.67	95.66±3.25	95.61±3.21	95.13±3.41	95.46±3.31	95.44±3.32	95.06±3.22	95.78±2.85	95.72±3.04	95.94±2.81	95.83±2.85	97.52±1.3	97.52±1.32	97.47±1.34	97.51±1.32	97.5±1.27	97.82±1.33	97.71±1.29	97.64±1.3	97.64±1.22	97.56±1.23	97.55±1.26	99.61±0.43	99.7±0.51	99.96±0.13
japonica	YH	GCA_000283595	89.54±4.8	89.53±4.81	89.54±4.81	89.86±4.87	89.85±4.82	89.11±4.109	89.86±4.83	89.86±4.84	89.87±4.82	89.88±4.81	89.87±4.82	89.87±4.83	89.87±4.82	89.88±4.82	86.78±5.24	86.81±5.19	86.83±5.24	86.81±5.24	91.76±4.14	91.75±4.16	93.49±3.72	94.51±3.5	94.49±3.63	95.89±3.19	95.83±3.15	95.37±3.36	95.7±3.29	95.68±3.32	95.3±3.2	96.02±2.81	95.94±2.99	96.18±2.78	96.06±2.81	97.77±1.14	97.77±1.13	97.73±1.16	97.76±1.13	97.81±1.08	98.09±1.16	97.97±1.06	97.93±1.12	97.89±1.07	97.84±1.05	97.84±1.05	98.27±1.05	98.23±1.08	98.25±1.08
argasii	T170-B	GCA_000965185	89.41±4.94	89.4±4.95	89.4±4.95	89.72±4.96	89.7±4.92	89.11±4.110	89.72±4.92	89.73±4.93	89.73±4.92	89.73±4.91	89.73±4.92	89.72±4.93	89.72±4.92	89.74±4.92	86.67±5.4	86.7±5.35	86.73±5.39	86.71±5.39	91.61±4.25	91.6±4.27	93.39±3.85	94.37±3.62	94.38±3.67	95.76±3.3	95.7±3.27	95.24±3.53	95.55±3.44	95.53±3.45	95.11±3.49	95.89±2.93	95.8±3.1	96.02±2.94	95.91±2.95	97.65±1.33	97.64±1.32	97.61±1.33	97.64±1.32	97.66±1.25	97.96±1.29	97.82±1.32	97.78±1.29	97.79±1.2	97.7±1.23	97.7±1.22	98.11±1.23	98.08±1.28	98.09±1.25
heilongjiangensis	054	GCA_000221205	89.51±4.84	89.5±4.85	89.5±4.85	89.81±4.89	89.8±4.85	89.11±4.111	89.82±4.86	89.82±4.87	89.82±4.85	89.83±4.84	89.82±4.85	89.82±4.86	89.82±4.85	89.83±4.85	86.75±5.28	86.78±5.23	86.81±5.28	86.79±5.27	91.71±4.13	91.7±4.16	93.45±3.76	94.5±3.51	94.48±3.64	95.86±3.19	95.8±3.15	95.3±3.43	95.67±3.28	95.65±3.29	95.22±3.31	95.98±2.83	95.9±3	96.14±2.78	96.02±2.82	97.73±1.15	97.73±1.14	97.69±1.15	97.73±1.14	97.75±1.09	98.07±1.13	97.92±1.1	97.88±1.16	97.88±1.05	97.79±1.09	97.79±1.09	98.22±1.08	98.19±1.11	98.21±1.09
honei	RB	GCA_000263055	89.56±4.77	89.55±4.78	89.55±4.78	89.87±4.82	89.87±4.78	89.11±4.112	89.88±4.78	89.87±4.79	89.88±4.79	89.89±4.78	89.89±4.79	89.88±4.8	89.89±4.78	89.9±4.79	86.77±5.21	86.8±5.17	86.83±5.22	86.81±5.21	91.73±4.14	91.74±4.16	93.48±3.76	94.5±3.51	94.48±3.63	95.89±3.23	95.83±3.22	95.36±3.39	95.68±3.3	95.65±3.32	95.29±3.27	96.01±2.82	95.93±3.02	96.18±2.77	96.07±2.79	97.76±1.16	97.77±1.15	97.73±1.18	97.77±1.15	97.76±1.12	98.08±1.17	97.94±1.11	97.89±1.13	97.88±1.03	97.81±1.08	97.81±1.09	98.78±0.87	98.75±0.88	98.74±0.95
indica	Tenjiku01	BCMR01000001-32	89.48±4.68	89.48±4.7	89.48±4.7	89.73±4.8	89.73±4.76	89.11±4.113	89.74±4.76	89.74±4.78	89.74±4.77	89.75±4.76	89.75±4.77	89.74±4.78	89.75±4.77	89.76±4.77	86.64±5.19	86.66±5.14	86.7±5.18	86.68±5.18	91.62±4.14	91.62±4.15	93.39±3.65	94.4±3.39	94.4±3.41	95.77±3.16	95.71±3.16	95.25±3.31	95.58±3.21	95.56±3.24	95.15±3.16	95.9±2.73	95.81±2.94	96.05±2.7	95.94±2.74	97.6±1.19	97.61±1.18	97.56±1.19	97.6±1.18	97.64±1.17	97.94±1.27	97.8±1.14	97.74±1.2	97.73±1.11	97.66±1.15	97.65±1.16	98.55±1.02	98.51±1.01	98.5±1.07
parkeri	AT#24	GCA_000965075	89.53±4.75	89.52±4.76	89.52±4.76	89.81±4.83	89.8±4.78	89.11±4.114	89.81±4.78	89.81±4.8	89.82±4.78	89.82±4.78	89.82±4.78	89.82±4.8	89.82±4.78	89.83±4.78	86.78±5.19	86.81±5.14	86.84±5.17	86.82±5.18	91.73±4.11	91.71±4.13	93.52±3.72	94.5±3.45	94.49±3.55	95.87±3.15	95.81±3.11	95.36±3.32	95.67±3.23	95.65±3.24	95.28±3.11	95.98±2.75	95.92±2.95	96.15±2.71	96.04±2.73	97.76±1.2	97.76±1.18	97.72±1.19	97.75±1.17	97.78±1.1	98.09±1.21	97.95±1.09	97.89±1.14	97.9±1.07	97.8±1.08	97.8±1.09	98.85±0.82	98.8±0.83	98.82±0.82
	Tate's Hell	GCA_000965145	89.54±4.75	89.53±4.76	89.53±4.76	89.81±4.83	89.8±4.79	89.11±4.115	89.82±4.79	89.82±4.8	89.83±4.79	89.83±4.78	89.82±4.79	89.82±4.81	89.82±4.79	89.83±4.79	86.79±5.2	86.81±5.15	86.84±5.19	86.82±5.19	91.74±4.12	91.72±4.14	93.52±3.72	94.51±3.45	94.5±3.55	95.88±3.15	95.82±3.11	95.36±3.32	95.67±3.23	95.66±3.24	95.28±3.11	95.99±2.74	95.93±2.95	96.15±2.71	96.05±2.72	97.76±1.2	97.76±1.18	97.72±1.19	97.76±1.17	97.78±1.1	98.09±1.2	97.95±1.1	97.89±1.14	97.9±1.07	97.8±1.08	97.8±1.1	98.84±0.82	98.8±0.83	98.82±0.82
	Grand Bay	GCA_000965085	89.53±4.76	89.52±4.77	89.52±4.77	89.81±4.84	89.8±4.79	89.11±4.116	89.82±4.79	89.82±4.81	89.83±4.79	89.83±4.79	89.82±4.8	89.83±4.81	89.82±4.79	89.83±4.79	86.76±5.2	86.79±5.15	86.82±5.19	86.8±5.19	91.73±4.12	91.72±4.14	93.51±3.73	94.5±3.45	94.49±3.56	95.87±3.17	95.81±3.12	95.36±3.33	95.66±3.24	95.65±3.24	95.27±3.1	95.98±2.75	95.91±2.96	96.14±2.72	96.04±2.73	97.74±1.19	97.75±1.18	97.71±1.18	97.75±1.16	97.77±1.1	98.07±1.2	97.94±1.11	97.88±1.14	97.89±1.08	97.79±1.09	97.8±1.1	98.84±0.82	98.81±0.83	98.82±0.83
	Portsmouth	GCA_000284195	89.54±4.76	89.53±4.77	89.53±4.77	89.82±4.84	89.81±4.79	89.11±4.117	89.83±4.79	89.82±4.81	89.83±4.79	89.84±4.79	89.83±4.8	89.83±4.81	89.83±4.79	89.84±4.79	86.78±5.19	86.81±5.14	86.83±5.18	86.82±5.18	91.74±4.12	91.72±4.14	93.52±3.72	94.51±3.45	94.5±3.55	95.88±3.16	95.82±3.11	95.36±3.32	95.67±3.23	95.66±3.24	95.28±3.11	95.99±2.75	95.93±2.96	96.15±2.72	96.05±2.73	97.76±1.19	97.77±1.18	97.72±1.18	97.76±1.16	97.78±1.09	98.08±1.2	97.95±1.1	97.89±1.14	97.9±1.07	97.81±1.08	97.8±1.09	98.85±0.82	98.81±0.83	98.83±0.82
sibirica	HA-91	GCA_000247625	89.43±4.8	89.43±4.82	89.43±4.82	89.76±4.85	89.75±4.82	89.11±4.118	89.76±4.81	89.76±4.83	89.76±4.82	89.77±4.82	89.77±4.82	89.77±4.82	89.77±4.82	89.78±4.82	86.68±5.22	86.71±5.18	86.73±5.21	86.71±5.21	91.58±4.14	91.59±4.16	93.43±3.71	94.38±3.51	94.37±3.62	95.75±3.22	95.68±3.17	95.23±3.41	95.54±3.36	95.52±3.37	95.14±3.23	95.85±2.91	95.77±3.13	96.02±2.89	95.89±2.91	97.59±1.5	97.59±1.49	97.54±1.51	97.57±1.53	97.6±1.51	97.9±1.6	97.77±1.48	97.73±1.51	97.69±1.49	97.64±1.43	97.64±1.44	98.71±1.33	98.67±1.32	98.67±1.37
	246	GCA_000166935	89.47±4.8	89.47±4.81	89.47±4.81	89.77±4.87	89.77±4.82	89.11±4.119	89.77±4.83	89.78±4.83	89.79±4.81	89.79±4.82	89.79±4.82	89.78±4.85	89.79±4.82	89.8±4.82	86.77±5.21	86.79±5.17	86.82±5.2	86.8±5.19	91.69±4.13	91.68±4.16	93.5±3.71	94.46±3.44	94.45±3.55	95.83±3.15	95.72±3.42	95.31±3.33	95.64±3.23	95.62±3.24	95.25±3.13	95.95±2.79	95.88±2.99	96.11±2.76	95.99±2.79	97.69±1.19	97.68±1.18	97.64±1.2	97.68±1.18	97.71±1.14	98.01±1.21	97.87±1.14	97.82±1.17	97.83±1.09	97.74±1.1	97.75±1.11	98.81±0.87	98.76±0.87	98.78±0.87
	BJ-90	GCA_000246715	89.48±4.76	89.48±4.78	89.48±4.78	89.79±4.83	89.78±4.79	89.11±4.120	89.79±4.78	89.79±4.8	89.8±4.79	89.81±4.79	89.8±4.79	89.8±4.81	89.8±4.79	89.81±4.79	86.76±5.22	86.79±5.18	86.82±5.21	86.8±5.21	91.66±4.15	91.66±4.17	93.47±3.72	94.44±3.45	94.42±3.55	95.81±3.18	95.75±3.13	95.29±3.35	95.61±3.25	95.59±3.27	95.21±3.16	95.92±2.81	95.84±3.02	96.09±2.78	95.95±2.83	97.68±1.19	97.68±1.18	97.64±1.21	97.67±1.19	97.69±1.13	97.98±1.22	97.85±1.15	97.81±1.18	97.79±1.16	97.73±1.1	97.74±1.11	98.8±0.85	98.75±0.87	98.74±0.93
slovaca	13-B	GCA_000237845	89.66±4.74	89.66±4.75	89.66±4.75	89.94±4.81	89.94±4.77	89.11±4.121	89.95±4.77	89.95±4.78	89.96±4.76	89.96±4.76	89.96±4.77	89.97±4.79	89.96±4.77	89.97±4.77	86.88±5.18	86.9±5.13	86.93±5.16	86.91±5.17	91.83±4.09	91.82±4.12	93.66±3.69	94.64±3.45	94.62±3.57	96.03±3.14	95.96±3.1	95.51±3.31	95.83±3.22	95.81±3.23	95.43±3.14	96.13±2.74	96.07±2.94	96.31±2.71	96.2±2.73	97.9±1.15	97.91±1.14	97.87±1.15	97.91±1.13	97.93±1.08	98.24±1.15	98.09±1.08	98.04±1.08	98.05±1.02	97.96±1.05	97.96±1.05	98.99±0.81	98.95±0.8	98.96±0.82
	D-CWPP	GCA_000252365	89.65±4.73	89.64±4.74	89.64±4.75	89.94±4.8	89.93±4.76	89.11±4.122	89.95±4.76	89.95±4.78	89.96±4.76	89.96±4.76	89.95±4.77	89.95±4.78	89.96±4.76	89.96±4.76	86.85±5.18	86.87±5.13	86.91±5.17	86.89±5.17	91.82±4.09	91.82±4.11	93.65±3.7	94.64±3.44	94.62±3.57	96.02±3.14	95.96±3.1	95.51±3.31	95.83±3.22	95.81±3.22	95.43±3.14	96.14±2.74	96.06±2.94	96.31±2.71	96.2±2.73	97.9±1.15	97.91±1.14	97.86±1.16	97.9±1.13	97.93±1.06	98.24±1.14	98.09±1.08	98.04±1.07	98.06±1.01	97.96±1.03	97.96±1.04	99.01±0.8	98.97±0.79	98.98±0.81
africae	ESF-5	GCA_000023005	89.46±4.78	89.45±4.8	89.45±4.8	89.73±4.88	89.73±4.83	89.11±4.123	89.74±4.83	89.73±4.83	89.73±4.82	89.76±4.83	89.75±4.84	89.75±4.85	89.75±4.83	89.76±4.84	86.73±5.19	86.76±5.14	86.79±5.18	86.77±5.18	91.68±4.16	91.68±4.19	93.43±3.76	94.42±3.48	94.4±3.58	95.79±3.2	95.73±3.15	95.27±3.38	95.6±3.26	95.54±3.31	95.21±3.15	95.92±2.79	95.85±2.99	96.07±2.76	95.94±2.81	97.65±1.22	97.66±1.21	97.61±1.22	97.63±1.25	97.66±1.15	97.98±1.24	97.83±1.13	97.77±1.18	97.74±1.21	97.71±1.14	97.71±1.15	98.74±0.9	98.7±0.93	98.69±0.97
conorii	A-167	GCA_000261325	89.6±4.82	89.6±4.84	89.6±4.84	89.89±4.89	89.89±4.85	89.11±4.124	89.9±4.86	89.9±4.86	89.9±4.85	89.91±4.84	89.91±4.85	89.91±4.87	89.91±4.85	89.92±4.85	86.86±5.29	86.89±5.23	86.91±5.27	86.89±5.27	91.79±4.17	91.78±4.19	93.54±3.76	94.5±3.52	94.49±3.61	95.92±3.2	95.86±3.16	95.37±3.39	95.69±3.32	95.67±3.33	95.27±3.23	96±2.84	95.92±3.06	96.16±2.83	96.03±2.89	97.76±1.18	97.76±1.18	97.72±1.2	97.74±1.21	97.76±1.13	98.07±1.26	97.94±1.13	97.88±1.21	97.86±1.14	97.8±1.12	97.8±1.12	98.84±0.84	98.81±0.84	98.8±0.92
	ITTR	GCA_000257435	89.51±4.77	89.51±4.79	89.51±4.79	89.81±4.84	89.82±4.79	89.11±4.125	89.82±4.8	89.83±4.8	89.83±4.79	89.84±4.79	89.83±4.79	89.83±4.82	89.84±4.79	89.84±4.79	86.77±5.25	86.8±5.21	86.82±5.24	86.81±5.23	91.74±4.13	91.73±4.16	93.56±3.69	94.52±3.45	94.51±3.55	95.89±3.15	95.83±3.12	95.36±3.27	95.72±3.21	95.68±3.23	95.28±3.18	96±2.8	95.91±3.02	96.16±2.77	96.02±2.85	97.76±1.21	97.77±1.2	97.72±1.21	97.74±1.23	97.76±1.15	98.05±1.28	97.92±1.11	97.88±1.21	97.87±1.13	97.8±1.11	97.81±1.12	98.84±0.9	98.79±0.91	98.79±0.96
	Malish 7	GCA_000007025	89.56±4.76	89.55±4.77	89.55±4.77	89.85±4.83	89.85±4.8	89.11±4.126	89.85±4.79	89.84±4.8	89.84±4.78	89.87±4.79	89.86±4.8	89.86±4.81	89.87±4.79	89.87±4.8	86.78±5.21	86.81±5.16	86.84±5.2	86.82±5.2	91.73±4.14	91.73±4.17	93.54±3.71	94.51±3.46	94.5±3.56	95.88±3.17	95.83±3.13	95.38±3.31	95.71±3.23	95.65±3.29	95.28±3.17	96.01±2.8	95.93±3.01	96.16±2.77	96.04±2.83	97.77±1.18	97.78±1.17	97.74±1.18	97.76±1.21	97.78±1.1	98.08±1.23	97.95±1.07	97.9±1.18	97.84±1.18	97.82±1.07	97.82±1.08	98.85±0.89	98.81±0.9	98.81±0.96
[truncated: 27 more columns]
